# Supplementary material for: Dihydromyricetin Mitigates Depression-Related Memory Impairments Through Regulation of Hippocampal PKA-CREB-BDNF Pathway in Mice
Source: Biology (Basel). 2026 Jul 14;15(14):1144. doi: 10.3390/biology15141144 (PMC13405890; doi:10.3390/biology15141144)
Supplement: Supplementary file 1 [file biology-15-01144-s001.zip]

Archive with 1 entries (1 files):
- biology-4402916-supplementary.pdf
